# Supplementary material for: The Welander TIA1 mutation dedifferentiates insulin-producing cells: Reversal by a GLP-1 receptor agonist[image]
Source: J Biol Chem. 2026 Mar 3;302(4):111336. doi: 10.1016/j.jbc.2026.111336 (PMC13054421; doi:10.1016/j.jbc.2026.111336)
Supplement: Supplementary Material 4 [file mmc4.xlsx]

## Sheet: Down
Entrez ID	Gene Name
TUBBP5	tubulin beta pseudogene 5(TUBBP5)
MT-TV	mitochondrially encoded tRNA valine(MT-TV)
MT-ND2	mitochondrially encoded NADH dehydrogenase 2(MT-ND2)
AQP2	aquaporin 2(AQP2)
ADARB2	adenosine deaminase RNA specific B2 (inactive)(ADARB2)
ANTXR1	ANTXR cell adhesion molecule 1(ANTXR1)
MT-ND3	mitochondrially encoded NADH dehydrogenase 3(MT-ND3)
MT-ND1	mitochondrially encoded NADH dehydrogenase 1(MT-ND1)
C4B	complement C4B (Chido blood group)(C4B)
C4A	complement C4A (Rodgers blood group)(C4A)
CYP21A1P	cytochrome P450 family 21 subfamily A member 1, pseudogene(CYP21A1P)
TDO2	tryptophan 2,3-dioxygenase(TDO2)
FOXD3-AS1	FOXD3 antisense RNA 1(FOXD3-AS1)
RPS6KA2	ribosomal protein S6 kinase A2(RPS6KA2)
RESP18	regulated endocrine specific protein 18(RESP18)
MYOZ1	myozenin 1(MYOZ1)
CCDC92	coiled-coil domain containing 92(CCDC92)
VRTN	vertebrae development associated(VRTN)
MIR3131	microRNA 3131(MIR3131)
IMMTP1	inner membrane mitochondrial protein pseudogene 1(IMMTP1)
SOX5	SRY-box transcription factor 5(SOX5)
EPHA8	EPH receptor A8(EPHA8)
IL1R1	interleukin 1 receptor type 1(IL1R1)
RN7SL833P	RNA, 7SL, cytoplasmic 833, pseudogene(RN7SL833P)
IL1R2	interleukin 1 receptor type 2(IL1R2)
CACNA2D3	calcium voltage-gated channel auxiliary subunit alpha2delta 3(CACNA2D3)
MTUS2	microtubule associated scaffold protein 2(MTUS2)
RPL37P18	ribosomal protein L37 pseudogene 18(RPL37P18)
TM4SF5	transmembrane 4 L six family member 5(TM4SF5)
SOX11	SRY-box transcription factor 11(SOX11)
WDR72	WD repeat domain 72(WDR72)
WFDC21P	WAP four-disulfide core domain 21, pseudogene(WFDC21P)
GABRG2	gamma-aminobutyric acid type A receptor subunit gamma2(GABRG2)
CLDN6	claudin 6(CLDN6)
MIR7845	microRNA 7845(MIR7845)
ADPRH	ADP-ribosylarginine hydrolase(ADPRH)
GPR160	G protein-coupled receptor 160(GPR160)
TXNIP	thioredoxin interacting protein(TXNIP)
ZG16	zymogen granule protein 16(ZG16)
MT-CO3	mitochondrially encoded cytochrome c oxidase III(MT-CO3)
GPM6A	glycoprotein M6A(GPM6A)
DUXAP8	double homeobox A pseudogene 8(DUXAP8)
FOXO1B	forkhead box O1B (pseudogene)(FOXO1B)
CAPSL	calcyphosine like(CAPSL)
IGSF1	immunoglobulin superfamily member 1(IGSF1)
PDGFA	platelet derived growth factor subunit A(PDGFA)
EVPL	envoplakin(EVPL)
PCDH17	protocadherin 17(PCDH17)
PIK3R5	phosphoinositide-3-kinase regulatory subunit 5(PIK3R5)
PKHD1	PKHD1 ciliary IPT domain containing fibrocystin/polyductin(PKHD1)
SULT1A1	sulfotransferase family 1A member 1(SULT1A1)
FAM171A1	family with sequence similarity 171 member A1(FAM171A1)
RDH12	retinol dehydrogenase 12(RDH12)
ZNF704	zinc finger protein 704(ZNF704)
KCNMB2	potassium calcium-activated channel subfamily M regulatory beta subunit 2(KCNMB2)
PRDM16	PR/SET domain 16(PRDM16)
ST8SIA5	ST8 alpha-N-acetyl-neuraminide alpha-2,8-sialyltransferase 5(ST8SIA5)
PCDHA2	protocadherin alpha 2(PCDHA2)
TRPM8	transient receptor potential cation channel subfamily M member 8(TRPM8)
ABCA1	ATP binding cassette subfamily A member 1(ABCA1)
CADM3	cell adhesion molecule 3(CADM3)
AFAP1L2	actin filament associated protein 1 like 2(AFAP1L2)
C11ORF21	chromosome 11 open reading frame 21(C11orf21)
LRRN3	leucine rich repeat neuronal 3(LRRN3)
CADM2	cell adhesion molecule 2(CADM2)
PDE2A	phosphodiesterase 2A(PDE2A)
GREB1	growth regulating estrogen receptor binding 1(GREB1)
GP2	glycoprotein 2(GP2)
FN1	fibronectin 1(FN1)
DCLK2	doublecortin like kinase 2(DCLK2)
MIR339	microRNA 339(MIR339)
TEX38	testis expressed 38(TEX38)
PCDHGA12	protocadherin gamma subfamily A, 12(PCDHGA12)
PPP1R1A	protein phosphatase 1 regulatory inhibitor subunit 1A(PPP1R1A)
DCHS1	dachsous cadherin-related 1(DCHS1)
APOBEC3B	apolipoprotein B mRNA editing enzyme catalytic subunit 3B(APOBEC3B)
PWRN3	Prader-Willi region non-protein coding RNA 3(PWRN3)
ZCCHC12	zinc finger CCHC-type containing 12(ZCCHC12)
GABRB1	gamma-aminobutyric acid type A receptor subunit beta1(GABRB1)
SERPINA1	serpin family A member 1(SERPINA1)
SLC44A2	solute carrier family 44 member 2(SLC44A2)
LRRC4	leucine rich repeat containing 4(LRRC4)
PCSK5	proprotein convertase subtilisin/kexin type 5(PCSK5)
C8A	complement C8 alpha chain(C8A)
PRSS21	serine protease 21(PRSS21)
SLC6A4	solute carrier family 6 member 4(SLC6A4)
WASIR1	WASH and IL9R antisense RNA 1(WASIR1)
M1AP	meiosis 1 associated protein(M1AP)
MT-ATP6	mitochondrially encoded ATP synthase 6(MT-ATP6)
SULT1C3	sulfotransferase family 1C member 3(SULT1C3)
CTSO	cathepsin O(CTSO)
MTATP6P1	MT-ATP6 pseudogene 1(MTATP6P1)
ADAMTSL3	ADAMTS like 3(ADAMTSL3)
TIMP3	TIMP metallopeptidase inhibitor 3(TIMP3)
BNIP3P5	BCL2 interacting protein 3 pseudogene 5(BNIP3P5)
FOXD3	forkhead box D3(FOXD3)
PCYT1B	phosphate cytidylyltransferase 1B, choline(PCYT1B)
LINC01266	long intergenic non-protein coding RNA 1266(LINC01266)
GSTO2	glutathione S-transferase omega 2(GSTO2)
GAB1	GRB2 associated binding protein 1(GAB1)
F2	coagulation factor II, thrombin(F2)
SORCS2	sortilin related VPS10 domain containing receptor 2(SORCS2)
IL17RA	interleukin 17 receptor A(IL17RA)
NR5A2	nuclear receptor subfamily 5 group A member 2(NR5A2)
MPPED1	metallophosphoesterase domain containing 1(MPPED1)
PXDN	peroxidasin(PXDN)
ANGPTL3	angiopoietin like 3(ANGPTL3)
CLDN18	claudin 18(CLDN18)
ALDOC	aldolase, fructose-bisphosphate C(ALDOC)
RGS7BP	regulator of G protein signaling 7 binding protein(RGS7BP)
MYZAP	myocardial zonula adherens protein(MYZAP)
BSNDP2	BSND pseudogene 2(BSNDP2)
VGLL2	vestigial like family member 2(VGLL2)
MFGE8	milk fat globule EGF and factor V/VIII domain containing(MFGE8)
SOCS2-AS1	SOCS2 antisense RNA 1(SOCS2-AS1)
VGLL3	vestigial like family member 3(VGLL3)
SLC43A3	solute carrier family 43 member 3(SLC43A3)
SLC43A1	solute carrier family 43 member 1(SLC43A1)
GREB1L	GREB1 like retinoic acid receptor coactivator(GREB1L)
ZNF66	zinc finger protein 66(ZNF66)
ADCY2	adenylate cyclase 2(ADCY2)
PRICKLE1	prickle planar cell polarity protein 1(PRICKLE1)
ASCL1	achaete-scute family bHLH transcription factor 1(ASCL1)
ADCY8	adenylate cyclase 8(ADCY8)
NT5E	5'-nucleotidase ecto(NT5E)
OLFML3	olfactomedin like 3(OLFML3)
NPY	neuropeptide Y(NPY)
GPC3	glypican 3(GPC3)
SLC17A8	solute carrier family 17 member 8(SLC17A8)
GC	GC vitamin D binding protein(GC)
GPR156	G protein-coupled receptor 156(GPR156)
GPR157	G protein-coupled receptor 157(GPR157)
FOXB1	forkhead box B1(FOXB1)
DMRT1	doublesex and mab-3 related transcription factor 1(DMRT1)
PKLR	pyruvate kinase L/R(PKLR)
CRYBB1	crystallin beta B1(CRYBB1)
PYY2	peptide YY 2 (pseudogene)(PYY2)
VEGFD	vascular endothelial growth factor D(VEGFD)
DMRT3	doublesex and mab-3 related transcription factor 3(DMRT3)
RNA5SP434	RNA, 5S ribosomal pseudogene 434(RNA5SP434)
OTOP3	otopetrin 3(OTOP3)
POU4F2	POU class 4 homeobox 2(POU4F2)
SULF2	sulfatase 2(SULF2)
POU6F2-AS1	POU6F2 antisense RNA 1(POU6F2-AS1)
PDCL2	phosducin like 2(PDCL2)
SPSB1	splA/ryanodine receptor domain and SOCS box containing 1(SPSB1)
CCDC3	coiled-coil domain containing 3(CCDC3)
LGR5	leucine rich repeat containing G protein-coupled receptor 5(LGR5)
LINC02128	long intergenic non-protein coding RNA 2128(LINC02128)
IL18R1	interleukin 18 receptor 1(IL18R1)
LINC02006	long intergenic non-protein coding RNA 2006(LINC02006)
CRLF2	cytokine receptor like factor 2(CRLF2)
NEUROG3	neurogenin 3(NEUROG3)
LINC01230	long intergenic non-protein coding RNA 1230(LINC01230)
CCDC71L	coiled-coil domain containing 71 like(CCDC71L)
CLSTN2	calsyntenin 2(CLSTN2)
CIB4	calcium and integrin binding family member 4(CIB4)
IHH	Indian hedgehog signaling molecule(IHH)
CXCL17	C-X-C motif chemokine ligand 17(CXCL17)
DACH2	dachshund family transcription factor 2(DACH2)
LOXL2	lysyl oxidase like 2(LOXL2)
FGF5	fibroblast growth factor 5(FGF5)
C1ORF127	chromosome 1 open reading frame 127(C1orf127)
CDH2	cadherin 2(CDH2)
TNN	tenascin N(TNN)
PCAT7	prostate cancer associated transcript 7(PCAT7)
ENPP2	ectonucleotide pyrophosphatase/phosphodiesterase 2(ENPP2)
CADM3-AS1	CADM3 antisense RNA 1(CADM3-AS1)
SVEP1	sushi, von Willebrand factor type A, EGF and pentraxin domain containing 1(SVEP1)
IL13RA2	interleukin 13 receptor subunit alpha 2(IL13RA2)
STK32A	serine/threonine kinase 32A(STK32A)
RN7SKP203	RN7SK pseudogene 203(RN7SKP203)
LMO1	LIM domain only 1(LMO1)
LINC00494	long intergenic non-protein coding RNA 494(LINC00494)
GUCY1A2	guanylate cyclase 1 soluble subunit alpha 2(GUCY1A2)
ZNF681	zinc finger protein 681(ZNF681)
UGT2B11	UDP glucuronosyltransferase family 2 member B11(UGT2B11)
PCDH8P1	protocadherin 8 pseudogene 1(PCDH8P1)
ANKRD45	ankyrin repeat domain 45(ANKRD45)
CYBA	cytochrome b-245 alpha chain(CYBA)
MIR583HG	MIR583 host gene(MIR583HG)
MOB3B	MOB kinase activator 3B(MOB3B)
KCTD8	potassium channel tetramerization domain containing 8(KCTD8)
ZNF91	zinc finger protein 91(ZNF91)
DOK3	docking protein 3(DOK3)
RAB31	RAB31, member RAS oncogene family(RAB31)
MFNG	MFNG O-fucosylpeptide 3-beta-N-acetylglucosaminyltransferase(MFNG)
EPS15P1	epidermal growth factor receptor pathway substrate 15 pseudogene 1(EPS15P1)
MIR670HG	MIR670 host gene(MIR670HG)
DSC2	desmocollin 2(DSC2)
DSC3	desmocollin 3(DSC3)
CHODL	chondrolectin(CHODL)
NOTCH3	notch receptor 3(NOTCH3)
CALCB	calcitonin related polypeptide beta(CALCB)
DLX5	distal-less homeobox 5(DLX5)
DDX39B-AS1	DDX39B antisense RNA 1(DDX39B-AS1)
MRPS17P1	mitochondrial ribosomal protein S17 pseudogene 1(MRPS17P1)
SLC38A11	solute carrier family 38 member 11(SLC38A11)
RPL12P27	ribosomal protein L12 pseudogene 27(RPL12P27)
AK5	adenylate kinase 5(AK5)
NTS	neurotensin(NTS)
RASGRP1	RAS guanyl releasing protein 1(RASGRP1)
ADGRG4	adhesion G protein-coupled receptor G4(ADGRG4)
ADGRG7	adhesion G protein-coupled receptor G7(ADGRG7)
NPC1L1	NPC1 like intracellular cholesterol transporter 1(NPC1L1)
CDH23	cadherin related 23(CDH23)
DYNLT3P1	dynein light chain Tctex-type 3 pseudogene 1(DYNLT3P1)
UGT3A1	UDP glycosyltransferase family 3 member A1(UGT3A1)
BMF	Bcl2 modifying factor(BMF)
SLC38A3	solute carrier family 38 member 3(SLC38A3)
ST3GAL5-AS1	ST3GAL5 antisense RNA 1 (head to head)(ST3GAL5-AS1)
RNU4-47P	RNA, U4 small nuclear 47, pseudogene(RNU4-47P)
PPP4R1L	protein phosphatase 4 regulatory subunit 1 like (pseudogene)(PPP4R1L)
RN7SL803P	RNA, 7SL, cytoplasmic 803, pseudogene(RN7SL803P)
TMEM132C	transmembrane protein 132C(TMEM132C)
BTNL8	butyrophilin like 8(BTNL8)
ATP8B3	ATPase phospholipid transporting 8B3(ATP8B3)
RBPMS	RNA binding protein, mRNA processing factor(RBPMS)
ZBTB16	zinc finger and BTB domain containing 16(ZBTB16)
TDRD9	tudor domain containing 9(TDRD9)
CRIM1	cysteine rich transmembrane BMP regulator 1(CRIM1)
RNU6-1285P	RNA, U6 small nuclear 1285, pseudogene(RNU6-1285P)
INHBB	inhibin subunit beta B(INHBB)
OGFOD1P1	2-oxoglutarate and iron dependent oxygenase domain containing 1 pseudogene 1(OGFOD1P1)
DCDC1	doublecortin domain containing 1(DCDC1)
SMAD7	SMAD family member 7(SMAD7)
TMPRSS15	transmembrane serine protease 15(TMPRSS15)
RPL26P6	ribosomal protein L26 pseudogene 6(RPL26P6)
IGSF10	immunoglobulin superfamily member 10(IGSF10)
FGF14	fibroblast growth factor 14(FGF14)
LHX3	LIM homeobox 3(LHX3)
TMEM236	transmembrane protein 236(TMEM236)
PRPH2	peripherin 2(PRPH2)
BAMBI	BMP and activin membrane bound inhibitor(BAMBI)
FAM163A	family with sequence similarity 163 member A(FAM163A)
MTND2P28	MT-ND2 pseudogene 28(MTND2P28)
CNTN3	contactin 3(CNTN3)
AMOTL2	angiomotin like 2(AMOTL2)
MT-CYB	mitochondrially encoded cytochrome b(MT-CYB)
SP140L	SP140 nuclear body protein like(SP140L)
IGKV3-20	immunoglobulin kappa variable 3-20(IGKV3-20)
GLP1R	glucagon like peptide 1 receptor(GLP1R)
CUBNP2	cubilin pseudogene 2(CUBNP2)
DOCK5	dedicator of cytokinesis 5(DOCK5)
OR6C7P	olfactory receptor family 6 subfamily C member 7 pseudogene(OR6C7P)
THRB	thyroid hormone receptor beta(THRB)
CRYBG3	crystallin beta-gamma domain containing 3(CRYBG3)
MT-TL1	mitochondrially encoded tRNA leucine 1 (UUA/G)(MT-TL1)
SLC2A4	solute carrier family 2 member 4(SLC2A4)
ELFN2	extracellular leucine rich repeat and fibronectin type III domain containing 2(ELFN2)
ADRA1B	adrenoceptor alpha 1B(ADRA1B)
TSPAN12	tetraspanin 12(TSPAN12)
HK3	hexokinase 3(HK3)
BCL7A	BAF chromatin remodeling complex subunit BCL7A(BCL7A)
RPSAP1	ribosomal protein SA pseudogene 1(RPSAP1)
PDE4B	phosphodiesterase 4B(PDE4B)
FBXL19-AS1	FBXL19 antisense RNA 1(FBXL19-AS1)
GRM7-AS3	GRM7 antisense RNA 3(GRM7-AS3)
BOK	BCL2 family apoptosis regulator BOK(BOK)
LINC01666	long intergenic non-protein coding RNA 1666(LINC01666)
SH3D19	SH3 domain containing 19(SH3D19)
HS3ST3B1	heparan sulfate-glucosamine 3-sulfotransferase 3B1(HS3ST3B1)
SLC13A2	solute carrier family 13 member 2(SLC13A2)
TMEM255A	transmembrane protein 255A(TMEM255A)
MGC12916	uncharacterized protein MGC12916(MGC12916)
HUNK	hormonally up-regulated Neu-associated kinase(HUNK)
APOA1	apolipoprotein A1(APOA1)
OLIG1	oligodendrocyte transcription factor 1(OLIG1)
RTN4RL2	reticulon 4 receptor like 2(RTN4RL2)
OLIG2	oligodendrocyte transcription factor 2(OLIG2)
UPK3A	uroplakin 3A(UPK3A)
ADAMTS20	ADAM metallopeptidase with thrombospondin type 1 motif 20(ADAMTS20)
LATS2	large tumor suppressor kinase 2(LATS2)
MEP1A	meprin A subunit alpha(MEP1A)
ALDH1A2	aldehyde dehydrogenase 1 family member A2(ALDH1A2)
HKDC1	hexokinase domain containing 1(HKDC1)
LANCL3	LanC like 3(LANCL3)
CCDC190	coiled-coil domain containing 190(CCDC190)
EFHC2	EF-hand domain containing 2(EFHC2)
USP41	ubiquitin specific peptidase 41(USP41)
NAT8L	N-acetyltransferase 8 like(NAT8L)
SP3P	Sp3 transcription factor pseudogene(SP3P)
FOXD4L1	forkhead box D4 like 1(FOXD4L1)
CDH18	cadherin 18(CDH18)
HCN4	hyperpolarization activated cyclic nucleotide gated potassium channel 4(HCN4)
KRT80	keratin 80(KRT80)
LUZP2	leucine zipper protein 2(LUZP2)
DAPL1	death associated protein like 1(DAPL1)
SEMA3D	semaphorin 3D(SEMA3D)
P4HA2-AS1	P4HA2 antisense RNA 1(P4HA2-AS1)
NRXN3	neurexin 3(NRXN3)
SLC5A12	solute carrier family 5 member 12(SLC5A12)
NTN1	netrin 1(NTN1)
TSPAN32	tetraspanin 32(TSPAN32)
SELENBP1	selenium binding protein 1(SELENBP1)
KLRG2	killer cell lectin like receptor G2(KLRG2)
SPOCK1	SPARC (osteonectin), cwcv and kazal like domains proteoglycan 1(SPOCK1)
S1PR3	sphingosine-1-phosphate receptor 3(S1PR3)
CACNG1	calcium voltage-gated channel auxiliary subunit gamma 1(CACNG1)
LINC01202	long intergenic non-protein coding RNA 1202(LINC01202)
LINC02535	long intergenic non-protein coding RNA 2535(LINC02535)
DUXAP10	double homeobox A pseudogene 10(DUXAP10)
RPL22P24	ribosomal protein L22 pseudogene 24(RPL22P24)
CCDC178	coiled-coil domain containing 178(CCDC178)
LINGO1	leucine rich repeat and Ig domain containing 1(LINGO1)
FGF7P6	fibroblast growth factor 7 pseudogene 6(FGF7P6)
SMOX	spermine oxidase(SMOX)
TPBG	trophoblast glycoprotein(TPBG)
ELN-AS1	ELN antisense RNA 1(ELN-AS1)
OPRK1	opioid receptor kappa 1(OPRK1)
KCNJ16	potassium inwardly rectifying channel subfamily J member 16(KCNJ16)
CABLES1	Cdk5 and Abl enzyme substrate 1(CABLES1)
CCK	cholecystokinin(CCK)
C1ORF141	chromosome 1 open reading frame 141(C1orf141)
HS3ST5	heparan sulfate-glucosamine 3-sulfotransferase 5(HS3ST5)
DLK1	delta like non-canonical Notch ligand 1(DLK1)
HS3ST2	heparan sulfate-glucosamine 3-sulfotransferase 2(HS3ST2)
MGAT4C	MGAT4 family member C(MGAT4C)
CAPN13	calpain 13(CAPN13)
NELL1	neural EGFL like 1(NELL1)
USH1G	USH1 protein network component sans(USH1G)
NEURL3	neuralized E3 ubiquitin protein ligase 3(NEURL3)
ZNF737	zinc finger protein 737(ZNF737)
TSPAN18	tetraspanin 18(TSPAN18)
GLOD5	glyoxalase domain containing 5(GLOD5)
ALOX5AP	arachidonate 5-lipoxygenase activating protein(ALOX5AP)
TRIM38	tripartite motif containing 38(TRIM38)
ACKR1	atypical chemokine receptor 1 (Duffy blood group)(ACKR1)
KCNK1	potassium two pore domain channel subfamily K member 1(KCNK1)
MDGA2	MAM domain containing glycosylphosphatidylinositol anchor 2(MDGA2)
CBLN2	cerebellin 2 precursor(CBLN2)
KCNK3	potassium two pore domain channel subfamily K member 3(KCNK3)

## Sheet: Up
Gene ID	Gene Name
C4BPB	complement component 4 binding protein beta(C4BPB)
AGAP12P	ArfGAP with GTPase domain, ankyrin repeat and PH domain 12, pseudogene(AGAP12P)
ACCS	1-aminocyclopropane-1-carboxylate synthase homolog (inactive)(ACCS)
ISM2	isthmin 2(ISM2)
PREX1	phosphatidylinositol-3,4,5-trisphosphate dependent Rac exchange factor 1(PREX1)
MIMT1	MER1 repeat containing imprinted transcript 1(MIMT1)
CRHBP	corticotropin releasing hormone binding protein(CRHBP)
ISLR	immunoglobulin superfamily containing leucine rich repeat(ISLR)
LIPC	lipase C, hepatic type(LIPC)
PSMD7	proteasome 26S subunit, non-ATPase 7(PSMD7)
HTR7	5-hydroxytryptamine receptor 7(HTR7)
CYP2D7	cytochrome P450 family 2 subfamily D member 7 (gene/pseudogene)(CYP2D7)
DPYSL3	dihydropyrimidinase like 3(DPYSL3)
HES7	hes family bHLH transcription factor 7(HES7)
STARD8	StAR related lipid transfer domain containing 8(STARD8)
CSNK2A2	casein kinase 2 alpha 2(CSNK2A2)
IGHV3-38	immunoglobulin heavy variable 3-38 (non-functional)(IGHV3-38)
ISL1	ISL LIM homeobox 1(ISL1)
AGAP13P	ArfGAP with GTPase domain, ankyrin repeat and PH domain 13, pseudogene(AGAP13P)
RBP7	retinol binding protein 7(RBP7)
FAM133A	family with sequence similarity 133 member A(FAM133A)
SLC5A8	solute carrier family 5 member 8(SLC5A8)
EML6	EMAP like 6(EML6)
HMGB1P14	high mobility group box 1 pseudogene 14(HMGB1P14)
PLBD1	phospholipase B domain containing 1(PLBD1)
PRDX1P1	peroxiredoxin 1 pseudogene 1(PRDX1P1)
ATF5	activating transcription factor 5(ATF5)
NCBP2-AS1	NCBP2 antisense RNA 1(NCBP2-AS1)
SKAP1	src kinase associated phosphoprotein 1(SKAP1)
CDCA7	cell division cycle associated 7(CDCA7)
PDGFB	platelet derived growth factor subunit B(PDGFB)
GATA5	GATA binding protein 5(GATA5)
CLCNKA	chloride voltage-gated channel Ka(CLCNKA)
AGAP4	ArfGAP with GTPase domain, ankyrin repeat and PH domain 4(AGAP4)
SLCO5A1	solute carrier organic anion transporter family member 5A1(SLCO5A1)
SLC5A1	solute carrier family 5 member 1(SLC5A1)
ZNF23	zinc finger protein 23(ZNF23)
IQGAP2	IQ motif containing GTPase activating protein 2(IQGAP2)
SLC5A3	solute carrier family 5 member 3(SLC5A3)
C2	complement C2(C2)
HACD4	3-hydroxyacyl-CoA dehydratase 4(HACD4)
HPX	hemopexin(HPX)
HSD11B2	hydroxysteroid 11-beta dehydrogenase 2(HSD11B2)
LINC01649	long intergenic non-protein coding RNA 1649(LINC01649)
IGF2-AS	IGF2 antisense RNA(IGF2-AS)
MIR572	microRNA 572(MIR572)
RN7SL125P	RNA, 7SL, cytoplasmic 125, pseudogene(RN7SL125P)
KCNQ1OT1	KCNQ1 opposite strand/antisense transcript 1(KCNQ1OT1)
RN7SKP269	RN7SK pseudogene 269(RN7SKP269)
PRELID3A	PRELI domain containing 3A(PRELID3A)
RNU6-850P	RNA, U6 small nuclear 850, pseudogene(RNU6-850P)
JAG2	jagged canonical Notch ligand 2(JAG2)
BTBD19	BTB domain containing 19(BTBD19)
NEBL	nebulette(NEBL)
ABCA4	ATP binding cassette subfamily A member 4(ABCA4)
FTCD-AS1	FTCD antisense RNA 1(FTCD-AS1)
ABCA7	ATP binding cassette subfamily A member 7(ABCA7)
NR2F2	nuclear receptor subfamily 2 group F member 2(NR2F2)
LYZ	lysozyme(LYZ)
MIR579	microRNA 579(MIR579)
TPBGL	trophoblast glycoprotein like(TPBGL)
PCDHGA11	protocadherin gamma subfamily A, 11(PCDHGA11)
FXYD2	FXYD domain containing ion transport regulator 2(FXYD2)
RN7SL366P	RNA, 7SL, cytoplasmic 366, pseudogene(RN7SL366P)
PRRT4	proline rich transmembrane protein 4(PRRT4)
EFCC1	EF-hand and coiled-coil domain containing 1(EFCC1)
FERMT3	FERM domain containing kindlin 3(FERMT3)
LRRC36	leucine rich repeat containing 36(LRRC36)
BHLHE41	basic helix-loop-helix family member e41(BHLHE41)
IGHV1-45	immunoglobulin heavy variable 1-45(IGHV1-45)
IGHV1-46	immunoglobulin heavy variable 1-46(IGHV1-46)
PEAR1	platelet endothelial aggregation receptor 1(PEAR1)
SMPD3	sphingomyelin phosphodiesterase 3(SMPD3)
C20ORF85	chromosome 20 open reading frame 85(C20orf85)
MT1XP1	metallothionein 1X pseudogene 1(MT1XP1)
NEFL	neurofilament light chain(NEFL)
NEFM	neurofilament medium chain(NEFM)
HMGB3P4	high mobility group box 3 pseudogene 4(HMGB3P4)
MAMDC4	MAM domain containing 4(MAMDC4)
DUSP5	dual specificity phosphatase 5(DUSP5)
CROCCP5	CROCC pseudogene 5(CROCCP5)
DUSP2	dual specificity phosphatase 2(DUSP2)
WNT9B	Wnt family member 9B(WNT9B)
TEX12	testis expressed 12(TEX12)
TMC7	transmembrane channel like 7(TMC7)
GOLGA2P8	GOLGA2 pseudogene 8(GOLGA2P8)
RAB3IL1	RAB3A interacting protein like 1(RAB3IL1)
TMC6	transmembrane channel like 6(TMC6)
TARDBPP2	TARDBP pseudogene 2(TARDBPP2)
FAHD2A	fumarylacetoacetate hydrolase domain containing 2A(FAHD2A)
POU5F1	POU class 5 homeobox 1(POU5F1)
FAHD2B	fumarylacetoacetate hydrolase domain containing 2B(FAHD2B)
SLC7A6	solute carrier family 7 member 6(SLC7A6)
GPRC5A	G protein-coupled receptor class C group 5 member A(GPRC5A)
SLC7A7	solute carrier family 7 member 7(SLC7A7)
MMP16	matrix metallopeptidase 16(MMP16)
DPYD	dihydropyrimidine dehydrogenase(DPYD)
DSCAML1	DS cell adhesion molecule like 1(DSCAML1)
ERVFRD-3	endogenous retrovirus group FRD member 3(ERVFRD-3)
NIP7	nucleolar pre-rRNA processing protein NIP7(NIP7)
COL11A2	collagen type XI alpha 2 chain(COL11A2)
UCP1	uncoupling protein 1(UCP1)
PTGS2	prostaglandin-endoperoxide synthase 2(PTGS2)
RNU7-75P	RNA, U7 small nuclear 75 pseudogene(RNU7-75P)
AGAP14P	ArfGAP with GTPase domain, ankyrin repeat and PH domain 14, pseudogene(AGAP14P)
NTF4	neurotrophin 4(NTF4)
FRZB	frizzled related protein(FRZB)
CARNS1	carnosine synthase 1(CARNS1)
HAS3	hyaluronan synthase 3(HAS3)
AGR2	anterior gradient 2, protein disulphide isomerase family member(AGR2)
STAT4	signal transducer and activator of transcription 4(STAT4)
AGR3	anterior gradient 3, protein disulphide isomerase family member(AGR3)
IL12RB2	interleukin 12 receptor subunit beta 2(IL12RB2)
PKD1P6-NPIPP1	PKD1P6-NPIPP1 readthrough(PKD1P6-NPIPP1)
CENPT	centromere protein T(CENPT)
UTP4	UTP4 small subunit processome component(UTP4)
BIK	BCL2 interacting killer(BIK)
PSMB9	proteasome 20S subunit beta 9(PSMB9)
NUDT21	nudix hydrolase 21(NUDT21)
TTLL3	tubulin tyrosine ligase like 3(TTLL3)
RN7SL144P	RNA, 7SL, cytoplasmic 144, pseudogene(RN7SL144P)
SNX15	sorting nexin 15(SNX15)
AGRN	agrin(AGRN)
RN7SKP214	RN7SK pseudogene 214(RN7SKP214)
CRLF1	cytokine receptor like factor 1(CRLF1)
SPSB4	splA/ryanodine receptor domain and SOCS box containing 4(SPSB4)
EXOC3L1	exocyst complex component 3 like 1(EXOC3L1)
NRROS	negative regulator of reactive oxygen species(NRROS)
EXOC3L4	exocyst complex component 3 like 4(EXOC3L4)
RASL11B	RAS like family 11 member B(RASL11B)
ARHGAP27P1-BPTFP1-KPNA2P3	ARHGAP27P1-BPTFP1-KPNA2P3 readthrough, transcribed pseudogene(ARHGAP27P1-BPTFP1-KPNA2P3)
UCKL1-AS1	UCKL1 antisense RNA 1(UCKL1-AS1)
KIAA0895L	KIAA0895 like(KIAA0895L)
ALDH1L2	aldehyde dehydrogenase 1 family member L2(ALDH1L2)
EFEMP1	EGF containing fibulin extracellular matrix protein 1(EFEMP1)
BNIP3P11	BCL2 interacting protein 3 pseudogene 11(BNIP3P11)
EBAG9P1	EBAG9 pseudogene 1(EBAG9P1)
ADORA1	adenosine A1 receptor(ADORA1)
SLC16A8	solute carrier family 16 member 8(SLC16A8)
MAP3K6	mitogen-activated protein kinase kinase kinase 6(MAP3K6)
SH2D5	SH2 domain containing 5(SH2D5)
RNU6-100P	RNA, U6 small nuclear 100, pseudogene(RNU6-100P)
SLC38A1	solute carrier family 38 member 1(SLC38A1)
KCNH4	potassium voltage-gated channel subfamily H member 4(KCNH4)
IGHVIII-38-1	immunoglobulin heavy variable (III)-38-1 (pseudogene)(IGHVIII-38-1)
RAD21L1	RAD21 cohesin complex component like 1(RAD21L1)
SLC9A5	solute carrier family 9 member A5(SLC9A5)
NONOP2	non-POU domain containing, octamer-binding pseudogene 2(NONOP2)
SMO	smoothened, frizzled class receptor(SMO)
NAAA	N-acylethanolamine acid amidase(NAAA)
MSH5	mutS homolog 5(MSH5)
FSCN1	fascin actin-bundling protein 1(FSCN1)
S100A3	S100 calcium binding protein A3(S100A3)
LY6E	lymphocyte antigen 6 family member E(LY6E)
ZNF671	zinc finger protein 671(ZNF671)
TNFRSF11B	TNF receptor superfamily member 11b(TNFRSF11B)
RN7SL75P	RNA, 7SL, cytoplasmic 75, pseudogene(RN7SL75P)
CES5A	carboxylesterase 5A(CES5A)
CCDC144A	coiled-coil domain containing 144A(CCDC144A)
NPAS3	neuronal PAS domain protein 3(NPAS3)
CCDC144B	coiled-coil domain containing 144B (pseudogene)(CCDC144B)
SLCO1B1	solute carrier organic anion transporter family member 1B1(SLCO1B1)
IGSF21	immunoglobin superfamily member 21(IGSF21)
SLC47A1P1	SLC47A1 pseudogene 1(SLC47A1P1)
SOCS1	suppressor of cytokine signaling 1(SOCS1)
CRNDE	colorectal neoplasia differentially expressed(CRNDE)
CNNM3-DT	CNNM3 divergent transcript(CNNM3-DT)
SLC38A7	solute carrier family 38 member 7(SLC38A7)
TNFRSF14	TNF receptor superfamily member 14(TNFRSF14)
NAE1	NEDD8 activating enzyme E1 subunit 1(NAE1)
TSNAXIP1	translin associated factor X interacting protein 1(TSNAXIP1)
NPTX2	neuronal pentraxin 2(NPTX2)
SLC38A5	solute carrier family 38 member 5(SLC38A5)
SLC38A4	solute carrier family 38 member 4(SLC38A4)
LRRC4B	leucine rich repeat containing 4B(LRRC4B)
RASL10A	RAS like family 10 member A(RASL10A)
NEK6	NIMA related kinase 6(NEK6)
TNFRSF10B	TNF receptor superfamily member 10b(TNFRSF10B)
HTR1B	5-hydroxytryptamine receptor 1B(HTR1B)
TNFRSF10A	TNF receptor superfamily member 10a(TNFRSF10A)
MCC	MCC regulator of WNT signaling pathway(MCC)
RARRES2P4	retinoic acid receptor responder 2 pseudogene 4(RARRES2P4)
G6PC2	glucose-6-phosphatase catalytic subunit 2(G6PC2)
TMEM51-AS1	TMEM51 antisense RNA 1(TMEM51-AS1)
DMXL2	Dmx like 2(DMXL2)
ANXA2P1	annexin A2 pseudogene 1(ANXA2P1)
LCN6	lipocalin 6(LCN6)
PIWIL2	piwi like RNA-mediated gene silencing 2(PIWIL2)
KCNK5	potassium two pore domain channel subfamily K member 5(KCNK5)
CNTNAP1	contactin associated protein 1(CNTNAP1)
LRGUK	leucine rich repeats and guanylate kinase domain containing(LRGUK)
LINC00342	long intergenic non-protein coding RNA 342(LINC00342)
CRYBG1	crystallin beta-gamma domain containing 1(CRYBG1)
KCNK9	potassium two pore domain channel subfamily K member 9(KCNK9)
LEAP2	liver enriched antimicrobial peptide 2(LEAP2)
NRARP	NOTCH regulated ankyrin repeat protein(NRARP)
ITGAL	integrin subunit alpha L(ITGAL)
TSPAN11	tetraspanin 11(TSPAN11)
TNFSF13B	TNF superfamily member 13b(TNFSF13B)
SPN	sialophorin(SPN)
RPL21P39	ribosomal protein L21 pseudogene 39(RPL21P39)
UGT2A3	UDP glucuronosyltransferase family 2 member A3(UGT2A3)
PRLHR	prolactin releasing hormone receptor(PRLHR)
ZNF888	zinc finger protein 888(ZNF888)
ME3	malic enzyme 3(ME3)
SMIM10	small integral membrane protein 10(SMIM10)
SLFN12L	schlafen family member 12 like(SLFN12L)
GRID2	glutamate ionotropic receptor delta type subunit 2(GRID2)
PEG3	paternally expressed 3(PEG3)
ITGA2	integrin subunit alpha 2(ITGA2)
DHPS	deoxyhypusine synthase(DHPS)
CCDC183-AS1	CCDC183 antisense RNA 1(CCDC183-AS1)
NRG2	neuregulin 2(NRG2)
CES4A	carboxylesterase 4A(CES4A)
MIR6835	microRNA 6835(MIR6835)
NRG3	neuregulin 3(NRG3)
ZNF878	zinc finger protein 878(ZNF878)
TIMM8AP1	translocase of inner mitochondrial membrane 8A pseudogene 1(TIMM8AP1)
ITGA7	integrin subunit alpha 7(ITGA7)
SPACA4	sperm acrosome associated 4(SPACA4)
SPACA6	sperm acrosome associated 6(SPACA6)
L3MBTL4	L3MBTL histone methyl-lysine binding protein 4(L3MBTL4)
TNFRSF21	TNF receptor superfamily member 21(TNFRSF21)
CNTNAP4	contactin associated protein family member 4(CNTNAP4)
STAG3L5P	stromal antigen 3-like 5 pseudogene(STAG3L5P)
SLC47A1	solute carrier family 47 member 1(SLC47A1)
IGHV3-47	immunoglobulin heavy variable 3-47 (pseudogene)(IGHV3-47)
KATNB1	katanin regulatory subunit B1(KATNB1)
MLLT3	MLLT3 super elongation complex subunit(MLLT3)
SLC25A27	solute carrier family 25 member 27(SLC25A27)
COPS8P2	COP9 signalosome subunit 8 pseudogene 2(COPS8P2)
TRIM47	tripartite motif containing 47(TRIM47)
E2F4	E2F transcription factor 4(E2F4)
RPS23P1	ribosomal protein S23 pseudogene 1(RPS23P1)
TRIM42	tripartite motif containing 42(TRIM42)
CYB5B	cytochrome b5 type B(CYB5B)
RN7SL605P	RNA, 7SL, cytoplasmic 605, pseudogene(RN7SL605P)
METAP1D	methionyl aminopeptidase type 1D, mitochondrial(METAP1D)
EXTL3-AS1	EXTL3 antisense RNA 1(EXTL3-AS1)
LINGO3	leucine rich repeat and Ig domain containing 3(LINGO3)
KCNJ8	potassium inwardly rectifying channel subfamily J member 8(KCNJ8)
PCDH7	protocadherin 7(PCDH7)
MBOAT4	membrane bound O-acyltransferase domain containing 4(MBOAT4)
SORL1	sortilin related receptor 1(SORL1)
SUGCT	succinyl-CoA:glutarate-CoA transferase(SUGCT)
APLN	apelin(APLN)
DHODH	dihydroorotate dehydrogenase (quinone)(DHODH)
MGAM2	maltase-glucoamylase 2 (putative)(MGAM2)
MYO1A	myosin IA(MYO1A)
MIR4635	microRNA 4635(MIR4635)
LINC00106	long intergenic non-protein coding RNA 106(LINC00106)
PABPC1L	poly(A) binding protein cytoplasmic 1 like(PABPC1L)
EGFEM1P	EGF like and EMI domain containing 1, pseudogene(EGFEM1P)
PPP1R14D	protein phosphatase 1 regulatory inhibitor subunit 14D(PPP1R14D)
LINC01675	long intergenic non-protein coding RNA 1675(LINC01675)
CPNE8	copine 8(CPNE8)
SPON1	spondin 1(SPON1)
SLC23A1	solute carrier family 23 member 1(SLC23A1)
LINC01192	long intergenic non-protein coding RNA 1192(LINC01192)
ICAM1	intercellular adhesion molecule 1(ICAM1)
IL27RA	interleukin 27 receptor subunit alpha(IL27RA)
BAIAP2L2	BAR/IMD domain containing adaptor protein 2 like 2(BAIAP2L2)
LGALS2	galectin 2(LGALS2)
LGALS1	galectin 1(LGALS1)
OPHN1	oligophrenin 1(OPHN1)
PI4KAP1	phosphatidylinositol 4-kinase alpha pseudogene 1(PI4KAP1)
OGFOD1	2-oxoglutarate and iron dependent oxygenase domain containing 1(OGFOD1)
ANPEP	alanyl aminopeptidase, membrane(ANPEP)
CPNE2	copine 2(CPNE2)
KIF21B	kinesin family member 21B(KIF21B)
RNU6-141P	RNA, U6 small nuclear 141, pseudogene(RNU6-141P)
KCTD19	potassium channel tetramerization domain containing 19(KCTD19)
CCDC78	coiled-coil domain containing 78(CCDC78)
ACTN3	actinin alpha 3(ACTN3)
KCNK12	potassium two pore domain channel subfamily K member 12(KCNK12)
ANK2	ankyrin 2(ANK2)
TM4SF4	transmembrane 4 L six family member 4(TM4SF4)
TMEM170A	transmembrane protein 170A(TMEM170A)
VWA5B1	von Willebrand factor A domain containing 5B1(VWA5B1)
TAS2R19	taste 2 receptor member 19(TAS2R19)
FNDC5	fibronectin type III domain containing 5(FNDC5)
STX1B	syntaxin 1B(STX1B)
ADGRB3	adhesion G protein-coupled receptor B3(ADGRB3)
ALPK3	alpha kinase 3(ALPK3)
MIR6750	microRNA 6750(MIR6750)
CCNO	cyclin O(CCNO)
NRN1	neuritin 1(NRN1)
RRAD	RRAD, Ras related glycolysis inhibitor and calcium channel regulator(RRAD)
WNK4	WNK lysine deficient protein kinase 4(WNK4)
TGFA	transforming growth factor alpha(TGFA)
NKAIN4	sodium/potassium transporting ATPase interacting 4(NKAIN4)
MRNIP	MRN complex interacting protein(MRNIP)
APOH	apolipoprotein H(APOH)
APOF	apolipoprotein F(APOF)
B4GALNT1	beta-1,4-N-acetyl-galactosaminyltransferase 1(B4GALNT1)
CD14	CD14 molecule(CD14)
HIVEP2	HIVEP zinc finger 2(HIVEP2)
APOE	apolipoprotein E(APOE)
PCAT14	prostate cancer associated transcript 14(PCAT14)
SEC31B	SEC31 homolog B, COPII coat complex component(SEC31B)
LINC02298	long intergenic non-protein coding RNA 2298(LINC02298)
STAT5A	signal transducer and activator of transcription 5A(STAT5A)
RTBDN	retbindin(RTBDN)
RTEL1-TNFRSF6B	RTEL1-TNFRSF6B readthrough (NMD candidate)(RTEL1-TNFRSF6B)
FER1L5	fer-1 like family member 5(FER1L5)
FER1L4	fer-1 like family member 4 (pseudogene)(FER1L4)
LRRN2	leucine rich repeat neuronal 2(LRRN2)
C9ORF152	chromosome 9 open reading frame 152(C9orf152)
TNFSF13	TNF superfamily member 13(TNFSF13)
BMS1P2	BMS1 pseudogene 2(BMS1P2)
PTK6	protein tyrosine kinase 6(PTK6)
FER1L6	fer-1 like family member 6(FER1L6)
FBXL8	F-box and leucine rich repeat protein 8(FBXL8)
ID1	inhibitor of DNA binding 1, HLH protein(ID1)
ID3	inhibitor of DNA binding 3, HLH protein(ID3)
ANKRD18B	ankyrin repeat domain 18B(ANKRD18B)
RNU6-1016P	RNA, U6 small nuclear 1016, pseudogene(RNU6-1016P)
COL9A2	collagen type IX alpha 2 chain(COL9A2)
SHISAL2A	shisa like 2A(SHISAL2A)
SHISAL2B	shisa like 2B(SHISAL2B)
NRP1	neuropilin 1(NRP1)
NRP2	neuropilin 2(NRP2)
RERG-AS1	RERG antisense RNA 1(RERG-AS1)
LHFPL3-AS2	LHFPL3 antisense RNA 2(LHFPL3-AS2)
PTPRO	protein tyrosine phosphatase receptor type O(PTPRO)
AKR1B1	aldo-keto reductase family 1 member B(AKR1B1)
MTMR9LP	myotubularin related protein 9 like, pseudogene(MTMR9LP)
TNFRSF13C	TNF receptor superfamily member 13C(TNFRSF13C)
RAB11FIP1P1	RAB11 family interacting protein 1 pseudogene 1(RAB11FIP1P1)
ZNF321P	zinc finger protein 321, pseudogene(ZNF321P)
CTSS	cathepsin S(CTSS)
MUC13	mucin 13, cell surface associated(MUC13)
CD37	CD37 molecule(CD37)
ANKRD20A7P	ankyrin repeat domain 20 family member A7, pseudogene(ANKRD20A7P)
MUC15	mucin 15, cell surface associated(MUC15)
LRRFIP1P1	LRR binding FLII interacting protein 1 pseudogene 1(LRRFIP1P1)
LINC02478	long intergenic non-protein coding RNA 2478(LINC02478)
BBS5	Bardet-Biedl syndrome 5(BBS5)
RBBP8NL	RBBP8 N-terminal like(RBBP8NL)
CTSC	cathepsin C(CTSC)
KBTBD11-OT1	KBTBD11 overlapping transcript 1(KBTBD11-OT1)
MAP1LC3P	microtubule associated protein 1 light chain 3 pseudogene(MAP1LC3P)
IL11	interleukin 11(IL11)
LINC02476	long intergenic non-protein coding RNA 2476(LINC02476)
FOXD2	forkhead box D2(FOXD2)
SLC32A1	solute carrier family 32 member 1(SLC32A1)
CCDC113	coiled-coil domain containing 113(CCDC113)
MMEL1	membrane metalloendopeptidase like 1(MMEL1)
ANO4	anoctamin 4(ANO4)
ANO3	anoctamin 3(ANO3)
CNKSR2	connector enhancer of kinase suppressor of Ras 2(CNKSR2)
DUS2	dihydrouridine synthase 2(DUS2)
CNKSR1	connector enhancer of kinase suppressor of Ras 1(CNKSR1)
MRGPRF-AS1	MRGPRF antisense RNA 1(MRGPRF-AS1)
PITPNM2	phosphatidylinositol transfer protein membrane associated 2(PITPNM2)
KIT	KIT proto-oncogene, receptor tyrosine kinase(KIT)
SNORA15B-2	small nucleolar RNA, H/ACA box 15B-2(SNORA15B-2)
DDR2	discoidin domain receptor tyrosine kinase 2(DDR2)
INPP1	inositol polyphosphate-1-phosphatase(INPP1)
TMPRSS4	transmembrane serine protease 4(TMPRSS4)
COL6A4P1	collagen type VI alpha 4 pseudogene 1(COL6A4P1)
STX11	syntaxin 11(STX11)
HSF4	heat shock transcription factor 4(HSF4)
CD55	CD55 molecule (Cromer blood group)(CD55)
RIBC2	RIB43A domain with coiled-coils 2(RIBC2)
MICB	MHC class I polypeptide-related sequence B(MICB)
CD74	CD74 molecule(CD74)
GABBR2	gamma-aminobutyric acid type B receptor subunit 2(GABBR2)
IL34	interleukin 34(IL34)
GCG	glucagon(GCG)
GRIN1	glutamate ionotropic receptor NMDA type subunit 1(GRIN1)
PDXDC2P-NPIPB14P	PDXDC2P-NPIPB14P readthrough(PDXDC2P-NPIPB14P)
NUDT7	nudix hydrolase 7(NUDT7)
FOXD2-AS1	FOXD2 adjacent opposite strand RNA 1(FOXD2-AS1)
ESYT3	extended synaptotagmin 3(ESYT3)
MIR6772	microRNA 6772(MIR6772)
UBE2Q1-AS1	UBE2Q1 antisense RNA 1(UBE2Q1-AS1)
IL6R-AS1	IL6R antisense RNA 1(IL6R-AS1)
CCDC166	coiled-coil domain containing 166(CCDC166)
CCDC169	coiled-coil domain containing 169(CCDC169)
FHOD1	formin homology 2 domain containing 1(FHOD1)
RN7SL753P	RNA, 7SL, cytoplasmic 753, pseudogene(RN7SL753P)
GIMAP2	GTPase, IMAP family member 2(GIMAP2)
LOXL4	lysyl oxidase like 4(LOXL4)
CYP46A1	cytochrome P450 family 46 subfamily A member 1(CYP46A1)
CELSR1	cadherin EGF LAG seven-pass G-type receptor 1(CELSR1)
CAPN8	calpain 8(CAPN8)
CAPN6	calpain 6(CAPN6)
DMBT1	deleted in malignant brain tumors 1(DMBT1)
CASK-AS1	CASK antisense RNA 1(CASK-AS1)
CYP4F26P	cytochrome P450 family 4 subfamily F member 26, pseudogene(CYP4F26P)
PPFIA4	PTPRF interacting protein alpha 4(PPFIA4)
PDGFRB	platelet derived growth factor receptor beta(PDGFRB)
KIRREL3	kirre like nephrin family adhesion molecule 3(KIRREL3)
SPINK1	serine peptidase inhibitor Kazal type 1(SPINK1)
SLC30A8	solute carrier family 30 member 8(SLC30A8)
PHGR1	proline, histidine and glycine rich 1(PHGR1)
KLHL41	kelch like family member 41(KLHL41)
ERMN	ermin(ERMN)
CKLF-CMTM1	CKLF-CMTM1 readthrough(CKLF-CMTM1)
DOK4	docking protein 4(DOK4)
DOK7	docking protein 7(DOK7)
HHIPL1	HHIP like 1(HHIPL1)
CALCA	calcitonin related polypeptide alpha(CALCA)
OR51B2	olfactory receptor family 51 subfamily B member 2(OR51B2)
NXPH4	neurexophilin 4(NXPH4)
NPR2	natriuretic peptide receptor 2(NPR2)
KLHL17	kelch like family member 17(KLHL17)
CHAT	choline O-acetyltransferase(CHAT)
PKD1P5	polycystin 1, transient receptor potential channel interacting pseudogene 5(PKD1P5)
VCX	variable charge X-linked(VCX)
PKD1P6	polycystin 1, transient receptor potential channel interacting pseudogene 6(PKD1P6)
SLC1A5	solute carrier family 1 member 5(SLC1A5)
CACNA1F	calcium voltage-gated channel subunit alpha1 F(CACNA1F)
PLD1	phospholipase D1(PLD1)
RNU7-3P	RNA, U7 small nuclear 3 pseudogene(RNU7-3P)
HOXB13	homeobox B13(HOXB13)
NDRG1	N-myc downstream regulated 1(NDRG1)
LINC01807	long intergenic non-protein coding RNA 1807(LINC01807)
CLTRN	collectrin, amino acid transport regulator(CLTRN)
CALD1	caldesmon 1(CALD1)
OR51B6	olfactory receptor family 51 subfamily B member 6(OR51B6)
OR51B5	olfactory receptor family 51 subfamily B member 5(OR51B5)
OR51B4	olfactory receptor family 51 subfamily B member 4(OR51B4)
GFY	golgi associated olfactory signaling regulator(GFY)
CCDC141	coiled-coil domain containing 141(CCDC141)
C16ORF54	chromosome 16 open reading frame 54(C16orf54)
SYT3	synaptotagmin 3(SYT3)
RNU6ATAC36P	RNA, U6atac small nuclear 36, pseudogene(RNU6ATAC36P)
AUTS2	activator of transcription and developmental regulator AUTS2(AUTS2)
RARRES1	retinoic acid receptor responder 1(RARRES1)
LAYN	layilin(LAYN)
ISG15	ISG15 ubiquitin like modifier(ISG15)
MT3	metallothionein 3(MT3)
TMEM231	transmembrane protein 231(TMEM231)
FERP1	FER tyrosine kinase pseudogene 1(FERP1)
BMP4	bone morphogenetic protein 4(BMP4)
IRAIN	IGF1R antisense imprinted non-protein coding RNA(IRAIN)
BHLHE40	basic helix-loop-helix family member e40(BHLHE40)
MIR194-2HG	MIR194-2 host gene(MIR194-2HG)
ALPI	alkaline phosphatase, intestinal(ALPI)
PYROXD2	pyridine nucleotide-disulphide oxidoreductase domain 2(PYROXD2)
GALK1	galactokinase 1(GALK1)
RTP5	receptor transporter protein 5 (putative)(RTP5)
CNRIP1	cannabinoid receptor interacting protein 1(CNRIP1)
ATP2A1	ATPase sarcoplasmic/endoplasmic reticulum Ca2+ transporting 1(ATP2A1)
LDB3	LIM domain binding 3(LDB3)
LINC02082	long intergenic non-protein coding RNA 2082(LINC02082)
RERG	RAS like estrogen regulated growth inhibitor(RERG)
TMEM220	transmembrane protein 220(TMEM220)
LYL1	LYL1 basic helix-loop-helix family member(LYL1)
RASGEF1A	RasGEF domain family member 1A(RASGEF1A)
GRM6	glutamate metabotropic receptor 6(GRM6)
GPER1	G protein-coupled estrogen receptor 1(GPER1)
CA4	carbonic anhydrase 4(CA4)
ZIC1	Zic family member 1(ZIC1)
CFAP46	cilia and flagella associated protein 46(CFAP46)
SCN5A	sodium voltage-gated channel alpha subunit 5(SCN5A)
GUSBP5	GUSB pseudogene 5(GUSBP5)
ARHGEF10	Rho guanine nucleotide exchange factor 10(ARHGEF10)
TTC34	tetratricopeptide repeat domain 34(TTC34)
MMP2	matrix metallopeptidase 2(MMP2)
ARHGEF17	Rho guanine nucleotide exchange factor 17(ARHGEF17)
PLA2G4C	phospholipase A2 group IVC(PLA2G4C)
ARHGEF19	Rho guanine nucleotide exchange factor 19(ARHGEF19)
ETV1	ETS variant transcription factor 1(ETV1)
SYNGR4	synaptogyrin 4(SYNGR4)
ETV4	ETS variant transcription factor 4(ETV4)
SHROOM4	shroom family member 4(SHROOM4)
ETV7	ETS variant transcription factor 7(ETV7)
GREM2	gremlin 2, DAN family BMP antagonist(GREM2)
VGF	VGF nerve growth factor inducible(VGF)
ANOS2P	anosmin 2, pseudogene(ANOS2P)
CDHR1	cadherin related family member 1(CDHR1)
ZP1	zona pellucida glycoprotein 1(ZP1)
SCN4B	sodium voltage-gated channel beta subunit 4(SCN4B)
SNORD41	small nucleolar RNA, C/D box 41(SNORD41)
DDX28	DEAD-box helicase 28(DDX28)
WHAMMP2	WHAMM pseudogene 2(WHAMMP2)
DNAH1	dynein axonemal heavy chain 1(DNAH1)
EMC3-AS1	EMC3 antisense RNA 1(EMC3-AS1)
REP15	RAB15 effector protein(REP15)
PDLIM1	PDZ and LIM domain 1(PDLIM1)
NWD1	NACHT and WD repeat domain containing 1(NWD1)
CLMP	CXADR like membrane protein(CLMP)
SV2B	synaptic vesicle glycoprotein 2B(SV2B)
MIR496	microRNA 496(MIR496)
TMEM204	transmembrane protein 204(TMEM204)
MARVELD1	MARVEL domain containing 1(MARVELD1)
CLMN	calmin(CLMN)
SPATA46	spermatogenesis associated 46(SPATA46)
FAM241A	family with sequence similarity 241 member A(FAM241A)
GALNT7	polypeptide N-acetylgalactosaminyltransferase 7(GALNT7)
GALNT5	polypeptide N-acetylgalactosaminyltransferase 5(GALNT5)
RAMP2-AS1	RAMP2 antisense RNA 1(RAMP2-AS1)
ZIC4	Zic family member 4(ZIC4)
HS3ST4	heparan sulfate-glucosamine 3-sulfotransferase 4(HS3ST4)
MAPK15	mitogen-activated protein kinase 15(MAPK15)
CFC1	cripto, FRL-1, cryptic family 1(CFC1)
C19ORF81	chromosome 19 open reading frame 81(C19orf81)
TEN1	TEN1 subunit of CST complex(TEN1)
MYO15B	myosin XVB(MYO15B)
TCIM	transcriptional and immune response regulator(TCIM)
COL7A1	collagen type VII alpha 1 chain(COL7A1)
ACTG1P10	actin gamma 1 pseudogene 10(ACTG1P10)
CD9	CD9 molecule(CD9)
PMFBP1	polyamine modulated factor 1 binding protein 1(PMFBP1)
RBM46	RNA binding motif protein 46(RBM46)
SNTB2	syntrophin beta 2(SNTB2)
EHF	ETS homologous factor(EHF)
FRMPD4	FERM and PDZ domain containing 4(FRMPD4)
WIPF3	WAS/WASL interacting protein family member 3(WIPF3)
TMEM200C	transmembrane protein 200C(TMEM200C)
RXFP4	relaxin family peptide/INSL5 receptor 4(RXFP4)
XYLT1	xylosyltransferase 1(XYLT1)
GRPR	gastrin releasing peptide receptor(GRPR)
CHKB-CPT1B	CHKB-CPT1B readthrough (NMD candidate)(CHKB-CPT1B)
RXFP1	relaxin family peptide receptor 1(RXFP1)
NPIPB15	nuclear pore complex interacting protein family member B15(NPIPB15)
GLS	glutaminase(GLS)
FAR2P1	fatty acyl-CoA reductase 2 pseudogene 1(FAR2P1)
EVA1A	eva-1 homolog A, regulator of programmed cell death(EVA1A)
WDR93	WD repeat domain 93(WDR93)
LINC01508	long intergenic non-protein coding RNA 1508(LINC01508)
WDR90	WD repeat domain 90(WDR90)
RN7SL333P	RNA, 7SL, cytoplasmic 333, pseudogene(RN7SL333P)
MYC	MYC proto-oncogene, bHLH transcription factor(MYC)
SNORD99	small nucleolar RNA, C/D box 99(SNORD99)
NME2P1	NME2 pseudogene 1(NME2P1)
NCKAP5	NCK associated protein 5(NCKAP5)
CDK5RAP3	CDK5 regulatory subunit associated protein 3(CDK5RAP3)
RNU6-884P	RNA, U6 small nuclear 884, pseudogene(RNU6-884P)
MIR6075	microRNA 6075(MIR6075)
SERPINF1	serpin family F member 1(SERPINF1)
RNA5SP298	RNA, 5S ribosomal pseudogene 298(RNA5SP298)
SYTL2	synaptotagmin like 2(SYTL2)
CDCA4P1	cell division cycle associated 4 pseudogene 1(CDCA4P1)
DKK4	dickkopf WNT signaling pathway inhibitor 4(DKK4)
NUP93	nucleoporin 93(NUP93)
DYNC1LI2	dynein cytoplasmic 1 light intermediate chain 2(DYNC1LI2)
MIS18A-AS1	MIS18A antisense RNA 1(MIS18A-AS1)
PDE4DIPP1	PDE4DIP pseudogene 1(PDE4DIPP1)
ERVW-1	endogenous retrovirus group W member 1, envelope(ERVW-1)
ACOT6	acyl-CoA thioesterase 6(ACOT6)
HOXB7	homeobox B7(HOXB7)
FAHD2CP	fumarylacetoacetate hydrolase domain containing 2C, pseudogene(FAHD2CP)
TMEM185AP1	transmembrane protein 185A pseudogene 1(TMEM185AP1)
ASTN1	astrotactin 1(ASTN1)
PRR7-AS1	PRR7 antisense RNA 1(PRR7-AS1)
LINC01770	long intergenic non-protein coding RNA 1770(LINC01770)
ZNF154	zinc finger protein 154(ZNF154)
PVALEF	parvalbumin like EF-hand containing(PVALEF)
PPIHP1	peptidylprolyl isomerase H pseudogene 1(PPIHP1)
RPS20P22	ribosomal protein S20 pseudogene 22(RPS20P22)
LDHA	lactate dehydrogenase A(LDHA)
CRACR2A	calcium release activated channel regulator 2A(CRACR2A)
LINC01529	long intergenic non-protein coding RNA 1529(LINC01529)
RN7SKP143	RN7SK pseudogene 143(RN7SKP143)
FLRT1	fibronectin leucine rich transmembrane protein 1(FLRT1)
S100A13	S100 calcium binding protein A13(S100A13)
PLAC1	placenta enriched 1(PLAC1)
CHST13	carbohydrate sulfotransferase 13(CHST13)
PROM1	prominin 1(PROM1)
HOXC9	homeobox C9(HOXC9)
MIR6069	microRNA 6069(MIR6069)
NKX2-4	NK2 homeobox 4(NKX2-4)
PCDHA7	protocadherin alpha 7(PCDHA7)
GSDMB	gasdermin B(GSDMB)
RNU6-1095P	RNA, U6 small nuclear 1095, pseudogene(RNU6-1095P)
ACD	ACD shelterin complex subunit and telomerase recruitment factor(ACD)
WDR59	WD repeat domain 59(WDR59)
CHKB	choline kinase beta(CHKB)
PLK2	polo like kinase 2(PLK2)
RNY1P13	RNY1 pseudogene 13(RNY1P13)
POU6F2	POU class 6 homeobox 2(POU6F2)
RPL10P13	ribosomal protein L10 pseudogene 13(RPL10P13)
FA2H	fatty acid 2-hydroxylase(FA2H)
SLC6A7	solute carrier family 6 member 7(SLC6A7)
GJB1	gap junction protein beta 1(GJB1)
ARL2BP	ADP ribosylation factor like GTPase 2 binding protein(ARL2BP)
CYP1A1	cytochrome P450 family 1 subfamily A member 1(CYP1A1)
REN	renin(REN)
PLCH2	phospholipase C eta 2(PLCH2)
LINC01993	long intergenic non-protein coding RNA 1993(LINC01993)
MESP2	mesoderm posterior bHLH transcription factor 2(MESP2)
MESP1	mesoderm posterior bHLH transcription factor 1(MESP1)
YJEFN3	YjeF N-terminal domain containing 3(YJEFN3)
TCF24	transcription factor 24(TCF24)
SETD7	SET domain containing 7, histone lysine methyltransferase(SETD7)
LYST	lysosomal trafficking regulator(LYST)
SLC6A2	solute carrier family 6 member 2(SLC6A2)
ASGR2	asialoglycoprotein receptor 2(ASGR2)
C1QTNF3	C1q and TNF related 3(C1QTNF3)
CHL1	cell adhesion molecule L1 like(CHL1)
LINC00853	long intergenic non-protein coding RNA 853(LINC00853)
RNU6-577P	RNA, U6 small nuclear 577, pseudogene(RNU6-577P)
PLEKHN1	pleckstrin homology domain containing N1(PLEKHN1)
RPL7AP30	ribosomal protein L7a pseudogene 30(RPL7AP30)
C16ORF74	chromosome 16 open reading frame 74(C16orf74)
ADAMTS7P4	ADAMTS7 pseudogene 4(ADAMTS7P4)
TIMP4	TIMP metallopeptidase inhibitor 4(TIMP4)
ZNF365	zinc finger protein 365(ZNF365)
CNTD1	cyclin N-terminal domain containing 1(CNTD1)
AHSG	alpha 2-HS glycoprotein(AHSG)
ANXA3	annexin A3(ANXA3)
PLLP	plasmolipin(PLLP)
ANKRD26P1	ankyrin repeat domain 26 pseudogene 1(ANKRD26P1)
TACR2	tachykinin receptor 2(TACR2)
COPZ2	COPI coat complex subunit zeta 2(COPZ2)
TERF2	telomeric repeat binding factor 2(TERF2)
SERPINB5	serpin family B member 5(SERPINB5)
FSCN1P1	fascin actin-bundling protein 1 pseudogene 1(FSCN1P1)
MIR3605	microRNA 3605(MIR3605)
INF2	inverted formin 2(INF2)
TAL2	TAL bHLH transcription factor 2(TAL2)
TAL1	TAL bHLH transcription factor 1, erythroid differentiation factor(TAL1)
SLCO4A1	solute carrier organic anion transporter family member 4A1(SLCO4A1)
KIFC3	kinesin family member C3(KIFC3)
MGLL	monoglyceride lipase(MGLL)
PHLPP2	PH domain and leucine rich repeat protein phosphatase 2(PHLPP2)
ZNF595	zinc finger protein 595(ZNF595)
SLCO4A1-AS1	SLCO4A1 antisense RNA 1(SLCO4A1-AS1)
SF3B3	splicing factor 3b subunit 3(SF3B3)
PLPPR1	phospholipid phosphatase related 1(PLPPR1)
TSEN15P1	tRNA splicing endonuclease subunit 15 pseudogene 1(TSEN15P1)
PLPPR4	phospholipid phosphatase related 4(PLPPR4)
PLPPR5	phospholipid phosphatase related 5(PLPPR5)
NDUFA4L2	NDUFA4 mitochondrial complex associated like 2(NDUFA4L2)
AFM	afamin(AFM)
HOXD13	homeobox D13(HOXD13)
RPL7P60	ribosomal protein L7 pseudogene 60(RPL7P60)
ATP2C2-AS1	ATP2C2 antisense RNA 1(ATP2C2-AS1)
HOXD10	homeobox D10(HOXD10)
PDF	peptide deformylase, mitochondrial(PDF)
SLC17A9	solute carrier family 17 member 9(SLC17A9)
GPR150	G protein-coupled receptor 150(GPR150)
OLFML1	olfactomedin like 1(OLFML1)
SLC17A6	solute carrier family 17 member 6(SLC17A6)
GPAT3	glycerol-3-phosphate acyltransferase 3(GPAT3)
METTL7B	methyltransferase like 7B(METTL7B)
SLC17A7	solute carrier family 17 member 7(SLC17A7)
APOL1	apolipoprotein L1(APOL1)
MBNL3	muscleblind like splicing regulator 3(MBNL3)
RHBG	Rh family B glycoprotein(RHBG)
RNU6-882P	RNA, U6 small nuclear 882, pseudogene(RNU6-882P)
ZIM2	zinc finger imprinted 2(ZIM2)
LGALS7B	galectin 7B(LGALS7B)
ENPP7P2	ectonucleotide pyrophosphatase/phosphodiesterase 7 pseudogene 2(ENPP7P2)
WHRN	whirlin(WHRN)
COLCA2	colorectal cancer associated 2(COLCA2)
MOCOS	molybdenum cofactor sulfurase(MOCOS)
ECEL1	endothelin converting enzyme like 1(ECEL1)
LAPTM5	lysosomal protein transmembrane 5(LAPTM5)
MYBPH	myosin binding protein H(MYBPH)
WWP2	WW domain containing E3 ubiquitin protein ligase 2(WWP2)
GPR3	G protein-coupled receptor 3(GPR3)
SULF1	sulfatase 1(SULF1)
ZIM2-AS1	ZIM2 antisense RNA 1(ZIM2-AS1)
DHRS2	dehydrogenase/reductase 2(DHRS2)
GNMT	glycine N-methyltransferase(GNMT)
RFLNA	refilin A(RFLNA)
DUTP6	deoxyuridine triphosphatase pseudogene 6(DUTP6)
SLC8A3	solute carrier family 8 member A3(SLC8A3)
CLCF1	cardiotrophin like cytokine factor 1(CLCF1)
RFWD3	ring finger and WD repeat domain 3(RFWD3)
LPCAT2	lysophosphatidylcholine acyltransferase 2(LPCAT2)
LINC00624	long intergenic non-protein coding RNA 624(LINC00624)
PF4	platelet factor 4(PF4)
SEMA5A	semaphorin 5A(SEMA5A)
CEP126	centrosomal protein 126(CEP126)
TXNL4B	thioredoxin like 4B(TXNL4B)
CSF1	colony stimulating factor 1(CSF1)
SLC35E1P1	solute carrier family 35 member E1 pseudogene 1(SLC35E1P1)
CTNND2	catenin delta 2(CTNND2)
CDH8	cadherin 8(CDH8)
RNU7-45P	RNA, U7 small nuclear 45 pseudogene(RNU7-45P)
EDC4	enhancer of mRNA decapping 4(EDC4)
NRBP2	nuclear receptor binding protein 2(NRBP2)
RIMS3	regulating synaptic membrane exocytosis 3(RIMS3)
CYSLTR2	cysteinyl leukotriene receptor 2(CYSLTR2)
SALL1	spalt like transcription factor 1(SALL1)
RAB42	RAB42, member RAS oncogene family(RAB42)
SLCO2B1	solute carrier organic anion transporter family member 2B1(SLCO2B1)
ANKRD31	ankyrin repeat domain 31(ANKRD31)
SLC26A10	solute carrier family 26 member 10(SLC26A10)
PHLDA2	pleckstrin homology like domain family A member 2(PHLDA2)
CSGALNACT1	chondroitin sulfate N-acetylgalactosaminyltransferase 1(CSGALNACT1)
ANKRD36C	ankyrin repeat domain 36C(ANKRD36C)
LINC01342	long intergenic non-protein coding RNA 1342(LINC01342)
COL27A1	collagen type XXVII alpha 1 chain(COL27A1)
TMEM178A	transmembrane protein 178A(TMEM178A)
SKIDA1	SKI/DACH domain containing 1(SKIDA1)
SEMA6D	semaphorin 6D(SEMA6D)
F2R	coagulation factor II thrombin receptor(F2R)
IGFBP2	insulin like growth factor binding protein 2(IGFBP2)
TAP1	transporter 1, ATP binding cassette subfamily B member(TAP1)
MIR4729	microRNA 4729(MIR4729)
FAM106A	family with sequence similarity 106 member A(FAM106A)
PYGO1	pygopus family PHD finger 1(PYGO1)
GOLGA8B	golgin A8 family member B(GOLGA8B)
TRGVA	T cell receptor gamma variable A (pseudogene)(TRGVA)
CEBPB-AS1	CEBPB antisense RNA 1(CEBPB-AS1)
PGR	progesterone receptor(PGR)
IAPP	islet amyloid polypeptide(IAPP)
CLEC4F	C-type lectin domain family 4 member F(CLEC4F)
GOLGA8A	golgin A8 family member A(GOLGA8A)
ZNF311	zinc finger protein 311(ZNF311)
BRSK1	BR serine/threonine kinase 1(BRSK1)
DRC7	dynein regulatory complex subunit 7(DRC7)
LINC01370	long intergenic non-protein coding RNA 1370(LINC01370)
EIF4E2P1	eukaryotic translation initiation factor 4E family member 2 pseudogene 1(EIF4E2P1)
AK4	adenylate kinase 4(AK4)
RASAL3	RAS protein activator like 3(RASAL3)
RN7SL262P	RNA, 7SL, cytoplasmic 262, pseudogene(RN7SL262P)
ESPNL	espin like(ESPNL)
CDIPTOSP	CDIP transferase opposite strand, pseudogene(CDIPTOSP)
METTL15P1	methyltransferase like 15 pseudogene 1(METTL15P1)
MAP3K20	mitogen-activated protein kinase kinase kinase 20(MAP3K20)
MIR8076	microRNA 8076(MIR8076)
ANKRD24	ankyrin repeat domain 24(ANKRD24)
ZG16B	zymogen granule protein 16B(ZG16B)
OSBPL3	oxysterol binding protein like 3(OSBPL3)
ANKRD23	ankyrin repeat domain 23(ANKRD23)
SLC4A10	solute carrier family 4 member 10(SLC4A10)
ADAP1	ArfGAP with dual PH domains 1(ADAP1)
SLC7A6OS	solute carrier family 7 member 6 opposite strand(SLC7A6OS)
CDK6	cyclin dependent kinase 6(CDK6)
CNOT1	CCR4-NOT transcription complex subunit 1(CNOT1)
LHX2	LIM homeobox 2(LHX2)
RCAN2	regulator of calcineurin 2(RCAN2)
BCL3	BCL3 transcription coactivator(BCL3)
ITGA11	integrin subunit alpha 11(ITGA11)
BCL2	BCL2 apoptosis regulator(BCL2)
C3ORF85	chromosome 3 open reading frame 85(C3orf85)
ZNF532	zinc finger protein 532(ZNF532)
ALK	ALK receptor tyrosine kinase(ALK)
LINC00221	long intergenic non-protein coding RNA 221(LINC00221)
SNX18P7	sorting nexin 18 pseudogene 7(SNX18P7)
SNX18P4	sorting nexin 18 pseudogene 4(SNX18P4)
PPIAP73	peptidylprolyl isomerase A pseudogene 73(PPIAP73)
FTCD	formimidoyltransferase cyclodeaminase(FTCD)
PSTPIP1	proline-serine-threonine phosphatase interacting protein 1(PSTPIP1)
AP1G2	adaptor related protein complex 1 subunit gamma 2(AP1G2)
MIR4787	microRNA 4787(MIR4787)
ADAMTS1	ADAM metallopeptidase with thrombospondin type 1 motif 1(ADAMTS1)
PRKG2	protein kinase cGMP-dependent 2(PRKG2)
KRTAP5-1	keratin associated protein 5-1(KRTAP5-1)
EMILIN1	elastin microfibril interfacer 1(EMILIN1)
HMGCS2	3-hydroxy-3-methylglutaryl-CoA synthase 2(HMGCS2)
NPIPA5	nuclear pore complex interacting protein family member A5(NPIPA5)
PLEKHG4	pleckstrin homology and RhoGEF domain containing G4(PLEKHG4)
CR2	complement C3d receptor 2(CR2)
GPX2	glutathione peroxidase 2(GPX2)
TRPC6	transient receptor potential cation channel subfamily C member 6(TRPC6)
TRPC4	transient receptor potential cation channel subfamily C member 4(TRPC4)
PGM5-AS1	PGM5 antisense RNA 1(PGM5-AS1)
KCNAB3	potassium voltage-gated channel subfamily A regulatory beta subunit 3(KCNAB3)
C1QL3	complement C1q like 3(C1QL3)
ADRA2B	adrenoceptor alpha 2B(ADRA2B)
RN7SL619P	RNA, 7SL, cytoplasmic 619, pseudogene(RN7SL619P)
HMGN2P15	high mobility group nucleosomal binding domain 2 pseudogene 15(HMGN2P15)
ASPH	aspartate beta-hydroxylase(ASPH)
FRG1DP	FSHD region gene 1 family member D, pseudogene(FRG1DP)
RTN4RL1	reticulon 4 receptor like 1(RTN4RL1)
DUX4L9	double homeobox 4 like 9 (pseudogene)(DUX4L9)
LINC01572	long intergenic non-protein coding RNA 1572(LINC01572)
NFAT5	nuclear factor of activated T cells 5(NFAT5)
SEMA3C	semaphorin 3C(SEMA3C)
GLS2	glutaminase 2(GLS2)
VPS4A	vacuolar protein sorting 4 homolog A(VPS4A)
NLRC5	NLR family CARD domain containing 5(NLRC5)
TTN	titin(TTN)
TGFBR3L	transforming growth factor beta receptor 3 like(TGFBR3L)
THSD8	thrombospondin type 1 domain containing 8(THSD8)
POLR2C	RNA polymerase II subunit C(POLR2C)
MGAT5B	alpha-1,6-mannosylglycoprotein 6-beta-N-acetylglucosaminyltransferase B(MGAT5B)
MIR4525	microRNA 4525(MIR4525)
ANKAR	ankyrin and armadillo repeat containing(ANKAR)
LINC00237	long intergenic non-protein coding RNA 237(LINC00237)
NHS	NHS actin remodeling regulator(NHS)
MROH8	maestro heat like repeat family member 8(MROH8)
LINC02417	long intergenic non-protein coding RNA 2417(LINC02417)
ERVMER34-1	endogenous retrovirus group MER34 member 1, envelope(ERVMER34-1)
NLGN4X	neuroligin 4 X-linked(NLGN4X)
IRX5	iroquois homeobox 5(IRX5)
AHNAK2	AHNAK nucleoprotein 2(AHNAK2)
ASS1	argininosuccinate synthase 1(ASS1)
KBTBD11	kelch repeat and BTB domain containing 11(KBTBD11)
P2RX5	purinergic receptor P2X 5(P2RX5)
PTP4A2P1	PTP4A2 pseudogene 1(PTP4A2P1)
FRAS1	Fraser extracellular matrix complex subunit 1(FRAS1)
ZGLP1	zinc finger GATA like protein 1(ZGLP1)
P2RX1	purinergic receptor P2X 1(P2RX1)
LINC01558	long intergenic non-protein coding RNA 1558(LINC01558)
POLR3G	RNA polymerase III subunit G(POLR3G)
SFTPA1	surfactant protein A1(SFTPA1)
HDAC10	histone deacetylase 10(HDAC10)
ACSM1	acyl-CoA synthetase medium chain family member 1(ACSM1)
AQP6	aquaporin 6(AQP6)
IFIT3	interferon induced protein with tetratricopeptide repeats 3(IFIT3)
PABPN1L	PABPN1 like, cytoplasmic(PABPN1L)
SYNPR	synaptoporin(SYNPR)
RPS7P7	ribosomal protein S7 pseudogene 7(RPS7P7)
TBC1D10C	TBC1 domain family member 10C(TBC1D10C)
SMARCE1P2	SWI/SNF related, matrix associated, actin dependent regulator of chromatin, subfamily e, member 1 pseudogene 2(SMARCE1P2)
CYP2D8P	ccytochrome P450 family 2 subfamily D member 8, pseudogene(CYP2D8P)
CIAO2B	cytosolic iron-sulfur assembly component 2B(CIAO2B)
SYNPO	synaptopodin(SYNPO)
MIR320B2	microRNA 320b-2(MIR320B2)
TANGO6	transport and golgi organization 6 homolog(TANGO6)
SLC6A18	solute carrier family 6 member 18(SLC6A18)
SP110	SP110 nuclear body protein(SP110)
SLC6A16	solute carrier family 6 member 16(SLC6A16)
ACSL6	acyl-CoA synthetase long chain family member 6(ACSL6)
UBA52P5	ubiquitin A-52 residue ribosomal protein fusion product 1 pseudogene 5(UBA52P5)
HLA-B	major histocompatibility complex, class I, B(HLA-B)
EBF3	EBF transcription factor 3(EBF3)
P3H3	prolyl 3-hydroxylase 3(P3H3)
JMJD7	jumonji domain containing 7(JMJD7)
HLA-F	major histocompatibility complex, class I, F(HLA-F)
CPT1B	carnitine palmitoyltransferase 1B(CPT1B)
MAPK8IP3	mitogen-activated protein kinase 8 interacting protein 3(MAPK8IP3)
OVOL3	ovo like zinc finger 3(OVOL3)
ZNF835	zinc finger protein 835(ZNF835)
ASNSP1	ASNS pseudogene 1(ASNSP1)
LINC01058	long intergenic non-protein coding RNA 1058(LINC01058)
ARHGAP26-IT1	ARHGAP26 intronic transcript 1(ARHGAP26-IT1)
KLK1	kallikrein 1(KLK1)
PDE1A	phosphodiesterase 1A(PDE1A)
SH2D2A	SH2 domain containing 2A(SH2D2A)
ARX	aristaless related homeobox(ARX)
STC1	stanniocalcin 1(STC1)
CRHR2	corticotropin releasing hormone receptor 2(CRHR2)
STC2	stanniocalcin 2(STC2)
LCN10	lipocalin 10(LCN10)
NAALAD2	N-acetylated alpha-linked acidic dipeptidase 2(NAALAD2)
HTD2	hydroxyacyl-thioester dehydratase type 2(HTD2)
FAM43B	family with sequence similarity 43 member B(FAM43B)
RNU6-178P	RNA, U6 small nuclear 178, pseudogene(RNU6-178P)
USP32P1	ubiquitin specific peptidase 32 pseudogene 1(USP32P1)
CARMIL2	capping protein regulator and myosin 1 linker 2(CARMIL2)
SNORD12B	small nucleolar RNA, C/D box 12B(SNORD12B)
STAC	SH3 and cysteine rich domain(STAC)
SRP68P2	signal recognition particle 68 pseudogene 2(SRP68P2)
GNG13	G protein subunit gamma 13(GNG13)
HAL	histidine ammonia-lyase(HAL)
RN7SKP25	RN7SK pseudogene 25(RN7SKP25)
CORO6	coronin 6(CORO6)
IMPDH1P6	inosine monophosphate dehydrogenase 1 pseudogene 6(IMPDH1P6)
RYR2	ryanodine receptor 2(RYR2)
MCUB	mitochondrial calcium uniporter dominant negative subunit beta(MCUB)
CX3CL1	C-X3-C motif chemokine ligand 1(CX3CL1)
CAMKV	CaM kinase like vesicle associated(CAMKV)
SNORD109B	small nucleolar RNA, C/D box 109B(SNORD109B)
GSG1	germ cell associated 1(GSG1)
ANKRD1	ankyrin repeat domain 1(ANKRD1)
RNU4-21P	RNA, U4 small nuclear 21, pseudogene(RNU4-21P)
LINC02356	long intergenic non-protein coding RNA 2356(LINC02356)
ZCCHC24	zinc finger CCHC-type containing 24(ZCCHC24)
PRMT8	protein arginine methyltransferase 8(PRMT8)
PRMT7	protein arginine methyltransferase 7(PRMT7)
MIR25	microRNA 25(MIR25)
PGGHG	protein-glucosylgalactosylhydroxylysine glucosidase(PGGHG)
RENBP	renin binding protein(RENBP)
IL17RC	interleukin 17 receptor C(IL17RC)
RN7SL417P	RNA, 7SL, cytoplasmic 417, pseudogene(RN7SL417P)
NAALADL1	N-acetylated alpha-linked acidic dipeptidase like 1(NAALADL1)
B3GNT9	UDP-GlcNAc:betaGal beta-1,3-N-acetylglucosaminyltransferase 9(B3GNT9)
TNNT1	troponin T1, slow skeletal type(TNNT1)
CEACAM6	CEA cell adhesion molecule 6(CEACAM6)
C1QTNF12	C1q and TNF related 12(C1QTNF12)
B3GNT3	UDP-GlcNAc:betaGal beta-1,3-N-acetylglucosaminyltransferase 3(B3GNT3)
RHOV	ras homolog family member V(RHOV)
FAM20A	FAM20A golgi associated secretory pathway pseudokinase(FAM20A)
AVP	arginine vasopressin(AVP)
LINC02106	long intergenic non-protein coding RNA 2106(LINC02106)
RNA5SP440	RNA, 5S ribosomal pseudogene 440(RNA5SP440)
PTGER1	prostaglandin E receptor 1(PTGER1)
RNFT1-DT	RNFT1 divergent transcript(RNFT1-DT)
PAPLN	papilin, proteoglycan like sulfated glycoprotein(PAPLN)
ALOX12B	arachidonate 12-lipoxygenase, 12R type(ALOX12B)
AKAP4	A-kinase anchoring protein 4(AKAP4)
NOL3	nucleolar protein 3(NOL3)
PHYHIP	phytanoyl-CoA 2-hydroxylase interacting protein(PHYHIP)
NKD1	NKD inhibitor of WNT signaling pathway 1(NKD1)
TCEAL7	transcription elongation factor A like 7(TCEAL7)
PDPR	pyruvate dehydrogenase phosphatase regulatory subunit(PDPR)
NCR3LG1	natural killer cell cytotoxicity receptor 3 ligand 1(NCR3LG1)
KISS1R	KISS1 receptor(KISS1R)
TBL1Y	transducin beta like 1 Y-linked(TBL1Y)
SPTSSB	serine palmitoyltransferase small subunit B(SPTSSB)
PTCHD4	patched domain containing 4(PTCHD4)
MPZL2	myelin protein zero like 2(MPZL2)
GDF10	growth differentiation factor 10(GDF10)
GINS3	GINS complex subunit 3(GINS3)
SUSD2	sushi domain containing 2(SUSD2)
PODN	podocan(PODN)
COLQ	collagen like tail subunit of asymmetric acetylcholinesterase(COLQ)
SNX25P1	sorting nexin 25 pseudogene 1(SNX25P1)
TPPP3	tubulin polymerization promoting protein family member 3(TPPP3)
CYP2W1	cytochrome P450 family 2 subfamily W member 1(CYP2W1)
CAMK4	calcium/calmodulin dependent protein kinase IV(CAMK4)
GHRH	growth hormone releasing hormone(GHRH)
F2RL1	F2R like trypsin receptor 1(F2RL1)
APBA1	amyloid beta precursor protein binding family A member 1(APBA1)
GHRL	ghrelin and obestatin prepropeptide(GHRL)
LY6G5B	lymphocyte antigen 6 family member G5B(LY6G5B)
RNA5SP462	RNA, 5S ribosomal pseudogene 462(RNA5SP462)
GALNT14	polypeptide N-acetylgalactosaminyltransferase 14(GALNT14)
RIPOR1	RHO family interacting cell polarization regulator 1(RIPOR1)
MAGEB17	MAGE family member B17(MAGEB17)
ARGFXP2	arginine-fifty homeobox pseudogene 2(ARGFXP2)
RNA5SP464	RNA, 5S ribosomal pseudogene 464(RNA5SP464)
FAIM2	Fas apoptotic inhibitory molecule 2(FAIM2)
AMOT	angiomotin(AMOT)
TNFRSF14-AS1	TNFRSF14 antisense RNA 1(TNFRSF14-AS1)
FAM162B	family with sequence similarity 162 member B(FAM162B)
EME2	essential meiotic structure-specific endonuclease subunit 2(EME2)
MEIOB	meiosis specific with OB-fold(MEIOB)
PRRT3-AS1	PRRT3 antisense RNA 1(PRRT3-AS1)
PGR-AS1	PGR antisense RNA 1(PGR-AS1)
CADPS2	calcium dependent secretion activator 2(CADPS2)
PDIA2	protein disulfide isomerase family A member 2(PDIA2)
GUCY1A1	guanylate cyclase 1 soluble subunit alpha 1(GUCY1A1)
UNC5CL	unc-5 family C-terminal like(UNC5CL)
DSCAM	DS cell adhesion molecule(DSCAM)
SYCE1L	synaptonemal complex central element protein 1 like(SYCE1L)
LMO3	LIM domain only 3(LMO3)
NLRP3P1	NLR family pyrin domain containing 3 pseudogene 1(NLRP3P1)
TMEM130	transmembrane protein 130(TMEM130)
PRSS53	serine protease 53(PRSS53)
COL4A2	collagen type IV alpha 2 chain(COL4A2)
SPNS1	sphingolipid transporter 1 (putative)(SPNS1)
NEBL-AS1	NEBL antisense RNA 1(NEBL-AS1)
ABCG2	ATP binding cassette subfamily G member 2 (Junior blood group)(ABCG2)
TONSL-AS1	TONSL antisense RNA 1(TONSL-AS1)
IGHVII-46-1	immunoglobulin heavy variable (II)-46-1 (pseudogene)(IGHVII-46-1)
CHRNA4	cholinergic receptor nicotinic alpha 4 subunit(CHRNA4)
ALOX15	arachidonate 15-lipoxygenase(ALOX15)
DNAJC22	DnaJ heat shock protein family (Hsp40) member C22(DNAJC22)
LTBP1	latent transforming growth factor beta binding protein 1(LTBP1)
KRT40	keratin 40(KRT40)
TMEM121	transmembrane protein 121(TMEM121)
DPP4	dipeptidyl peptidase 4(DPP4)
ASIC4	acid sensing ion channel subunit family member 4(ASIC4)
RNU6-834P	RNA, U6 small nuclear 834, pseudogene(RNU6-834P)
LONRF3	LON peptidase N-terminal domain and ring finger 3(LONRF3)
CDH26	cadherin 26(CDH26)
ENKD1	enkurin domain containing 1(ENKD1)
MLKL	mixed lineage kinase domain like pseudokinase(MLKL)
WSCD2	WSC domain containing 2(WSCD2)
TRPV2	transient receptor potential cation channel subfamily V member 2(TRPV2)
SMAD9	SMAD family member 9(SMAD9)
DDTP1	D-dopachrome tautomerase pseudogene 1(DDTP1)
COQ9	coenzyme Q9(COQ9)
TRPV1	transient receptor potential cation channel subfamily V member 1(TRPV1)
ARHGAP23	Rho GTPase activating protein 23(ARHGAP23)
ARHGAP33	Rho GTPase activating protein 33(ARHGAP33)
ARHGAP30	Rho GTPase activating protein 30(ARHGAP30)
DLG2	discs large MAGUK scaffold protein 2(DLG2)
LINC00824	long intergenic non-protein coding RNA 824(LINC00824)
TLX1	T cell leukemia homeobox 1(TLX1)
NMUR1	neuromedin U receptor 1(NMUR1)
RNU6-942P	RNA, U6 small nuclear 942, pseudogene(RNU6-942P)
ULBP2	UL16 binding protein 2(ULBP2)
ZSCAN1	zinc finger and SCAN domain containing 1(ZSCAN1)
DOCK4	dedicator of cytokinesis 4(DOCK4)
UBE2Q2P12	UBE2Q2 pseudogene 12(UBE2Q2P12)
HSPB6	heat shock protein family B (small) member 6(HSPB6)
CGB5	chorionic gonadotropin subunit beta 5(CGB5)
CGAS	cyclic GMP-AMP synthase(CGAS)
TUBB8P11	tubulin beta 8 class VIII pseudogene 11(TUBB8P11)
CXCL1	C-X-C motif chemokine ligand 1(CXCL1)
RPS19P3	ribosomal protein S19 pseudogene 3(RPS19P3)
SMG1P7	SMG1 pseudogene 7(SMG1P7)
ELAVL2	ELAV like RNA binding protein 2(ELAVL2)
OASL	2'-5'-oligoadenylate synthetase like(OASL)
HK1	hexokinase 1(HK1)
FAM166B	family with sequence similarity 166 member B(FAM166B)
FAM166A	family with sequence similarity 166 member A(FAM166A)
SIX6	SIX homeobox 6(SIX6)
MIR595	microRNA 595(MIR595)
LRRTM3	leucine rich repeat transmembrane neuronal 3(LRRTM3)
NFKBIZ	NFKB inhibitor zeta(NFKBIZ)
SNRPGP4	small nuclear ribonucleoprotein polypeptide G pseudogene 4(SNRPGP4)
TAS2R5	taste 2 receptor member 5(TAS2R5)
RHBDF1	rhomboid 5 homolog 1(RHBDF1)
LINC02192	long intergenic non-protein coding RNA 2192(LINC02192)
RPL5P30	ribosomal protein L5 pseudogene 30(RPL5P30)
DNM1	dynamin 1(DNM1)
HPDL	4-hydroxyphenylpyruvate dioxygenase like(HPDL)
GAP43	growth associated protein 43(GAP43)
HSH2D	hematopoietic SH2 domain containing(HSH2D)
MYH3	myosin heavy chain 3(MYH3)
AGAP6	ArfGAP with GTPase domain, ankyrin repeat and PH domain 6(AGAP6)
RNF207	ring finger protein 207(RNF207)
IGDCC3	immunoglobulin superfamily DCC subclass member 3(IGDCC3)
CDH16	cadherin 16(CDH16)
EGFL8	EGF like domain multiple 8(EGFL8)
PAPPA2	pappalysin 2(PAPPA2)
ELOCP21	elongin C pseudogene 21(ELOCP21)
PERM1	PPARGC1 and ESRR induced regulator, muscle 1(PERM1)
RGS16	regulator of G protein signaling 16(RGS16)
PALM3	paralemmin 3(PALM3)
CAMK2A	calcium/calmodulin dependent protein kinase II alpha(CAMK2A)
LCAT	lecithin-cholesterol acyltransferase(LCAT)
FAM86DP	family with sequence similarity 86 member D, pseudogene(FAM86DP)
THBS3	thrombospondin 3(THBS3)
ERICH5	glutamate rich 5(ERICH5)
GNA15	G protein subunit alpha 15(GNA15)
MIR377	microRNA 377(MIR377)
RASD1	ras related dexamethasone induced 1(RASD1)
PALMD	palmdelphin(PALMD)
RNU2-22P	RNA, U2 small nuclear 22, pseudogene(RNU2-22P)
ERICH4	glutamate rich 4(ERICH4)
OR51B3P	olfactory receptor family 51 subfamily B member 3 pseudogene(OR51B3P)
ATXN8OS	ATXN8 opposite strand lncRNA(ATXN8OS)
GBP1	guanylate binding protein 1(GBP1)
VAT1L	vesicle amine transport 1 like(VAT1L)
HES4	hes family bHLH transcription factor 4(HES4)
CMTM7	CKLF like MARVEL transmembrane domain containing 7(CMTM7)
NAP1L3	nucleosome assembly protein 1 like 3(NAP1L3)
NDUFAB1P1	NADH:ubiquinone oxidoreductase subunit AB1 pseudogene 1(NDUFAB1P1)
NRG1-IT1	NRG1 intronic transcript 1(NRG1-IT1)
DES	desmin(DES)
RGS10	regulator of G protein signaling 10(RGS10)
CMTM1	CKLF like MARVEL transmembrane domain containing 1(CMTM1)
RGS11	regulator of G protein signaling 11(RGS11)
KLHL7-DT	KLHL7 divergent transcript(KLHL7-DT)
CKLF	chemokine like factor(CKLF)
HCN1	hyperpolarization activated cyclic nucleotide gated potassium channel 1(HCN1)
